# Supplementary material for: A Versatile Micromanipulation Apparatus for Biophysical Assays of the Cell Nucleus
Source: Cell Mol Bioeng. 2022 Sep 6;15(4):303–12. doi: 10.1007/s12195-022-00734-y (PMC9474788; doi:10.1007/s12195-022-00734-y)
Supplement: Supplementary file 8 — Supplementary file8 (XLSX 27 kb) [file 12195_2022_734_MOESM8_ESM.xlsx]

## Sheet: MM METHODS
	Original			New
	MEF V-/-			MEF V-/-			Hela			K562			HT29			U2OS			HEK293			BJ5ta		MDA-MB-231
	short	long	ratio	short	long	ratio	short	long	ratio	short	long	ratio	short	long	ratio	short	long	ratio	short	long	ratio	ratio		short	long
	0.58	1.16	2	0.483333	0.569231	1.17772	1.36333	1.9	1.21	0.38	0.59	1.55263	1.35333	2.19	1.485	0.39	0.37	0.948718	0.443333			2.2		2.01	1.65
	0.76	1.41	1.85526	0.33	0.583333	1.76768	1.32	1.405	0.715	0.23	0.36	1.56522	1.09667	2.13	1.425	0.38	0.61	1.60526	0.4	0.14	0.35	0.4		2.7	3.18
	0.32	0.62	1.9375	0.28	0.37	1.32143	1.1375	1.335	0.645	0.36	0.64	1.77778	1.04	2	1.295	0.41	0.81	1.97561	0.4575	0.41	0.896175			2.4
	0.4	0.57	1.425	0.2475	0.335	1.35354	0.894	1.2	0.51	0.25	0.51	2.04	1.03	2	1.295	0.34	0.6	1.76471	0.31					1.29
	0.47	0.8	1.70213	0.476667	0.955	2.0035	0.826667	1.08	0.39				0.8925	1.77	1.065	0.33	0.35	1.06061	0.27	0.18	0.666667			2.39
	0.73	2.6	3.56164	0.465	0.875	1.88172	0.806667	1.06	0.37				0.846667	1.7	0.995	0.32	0.7	2.1875	0.29	0.18	0.62069
	0.39	1.47	3.76923	0.91	1.595	1.75275	0.733333	1	0.31				0.7125	1.65	0.945	0.27	0.41	1.51852	0.506667	0.35	0.690789			2.158	2.415
	0.32	0.74	2.3125	0.585	1.1675	1.99573	0.72	0.76	0.07				0.7	1.17	0.465	0.36	0.7	1.94444	0.71	0.55	0.774648			0.243051	0.483828
	0.86	1.13	1.31395	0.836	2.14333	2.5638	0.69	0.7	0.01				0.7	0.99	0.285	0.715	0.675	0.944056	0.245	0.18	0.734694
	0.61	1.05	1.72131	0.5075	0.735	1.44828	0.69	0.66	-0.03				0.65	0.96	0.255	0.35	0.735	2.1	0.213333	0.13	0.609375
	0.46	1.13	2.45652	0.565	2.58	4.56637	0.633333	0.61	-0.08				0.65	0.94	0.235	0.34	0.34	1	0.243333	0.25	1.0274
	0.76	1.01	1.32895	0.635	1.51	2.37795	0.626667	0.61	-0.08				0.563333	0.89	0.185				0.18	0.17	0.944444
	0.51	1.06	2.07843	0.535	1.06	1.98131	0.555	0.58	-0.11				0.553333	0.86	0.155				0.15	0.11	0.733333
	0.92	1.32	1.43478	0.548	1.30667	2.38443	0.54						0.553333	0.8	0.095				0.41	0.15	0.365854
	0.44	0.62	1.40909	0.4275	0.913333	2.13645	0.5						0.526667	0.69	-0.015				0.19	0.07	0.368421
	0.51	0.74	1.45098	0.9	1.33	1.47778	0.49						0.516667	0.66	-0.045				0.2	0.19	0.95
	0.65	0.56	0.861538				0.48						0.503333	0.65	-0.055				0.8	0.7	0.875
	0.5	0.7	1.4				0.45						0.495	0.51	-0.195				0.18	0.08	0.444444
							0.45						0.49	0.46	-0.245
							0.42						0.476667
							0.32						0.463333
													0.46
	0.566111	1.03833	1.88993	0.545719	1.12677	2.0119	0.697452	0.992308	1.42276	0.305	0.525	1.73391	0.694242	#REF!	0.694242	1.21158	1.71758	#DIV/0!
	0.0423812	0.114661	0.178337	0.0495468	0.15396	0.198665	0.0620905	0.109757	0.114239	0.0379693	0.0611692	0.114359	0.0527456	#REF!	0.0527456	0.135936	0.171049	#DIV/0!
	18	18	18	16	16		21	13		4	4		22	0	19	0
							0.697452	0.992308	0.302308						0.705397	1.21158	0.506579
BJ5ta	MEF V-/- new	MEF V-/- Old	K562	HT29	U2OS	HeLa	MDA-MB-231	HEK293			K562	HEK293	U2OS	MEFn	MEFo	HeLa	HT29	BJ5ta	MDA
2.2	2.0119	1.88993	1.73391	1.71758	1.54995	1.42276	1.3	0.690746			0.305	0.344398	0.382273	0.545719	0.566111	0.697452	0.694242	0.978	2.158
0.4	0.198665	0.178337	0.114359	0.171049	0.146675	0.114239	0.1	0.0551579			0.0379693	0.043575	0.0351449	0.0495468	0.0423812	0.0620905	0.0527456	0.220191	0.243051
											4	18	11	16	18	21	22	5	5
	16	18	4	19	11	13	6	16
											K562	HEK293	U2OS	MEFn	MEF old	HeLa	HT29	BJ5ta	MDA
											0.525	0.24	0.572727	1.12677	1.03833	0.992308	1.21158	1.929	2.415
											0.0611692	0.0441871	0.0521334	0.15396	0.114661	0.109757	0.135936	0.418176	0.483828
											4	16	11	16	18	13	19	5	2
